# Supplementary material for: Structure, dynamics and immunogenicity of a catalytically inactive CXC chemokine-degrading protease SpyCEP from Streptococcus pyogenes
Source: Comput Struct Biotechnol J. 2020 Mar 13;18:650–60. doi: 10.1016/j.csbj.2020.03.004 (PMC7113628; doi:10.1016/j.csbj.2020.03.004)
Supplement: Supplementary data 1 [file mmc1.xml]

<?xml version="1.0" encoding="UTF-8" standalone="no"?><data:data><datasets><author>s.j.matthews@imperial.ac.uk</author><type>0</type><dataset><value>1</value><reason>Data will be made available on request</reason><comments/></dataset></datasets></data:data>
